# Supplementary material for: Application of Quantitative Computed Tomographic Perfusion in the Prognostic Assessment of Patients with Aneurysmal Subarachnoid Hemorrhage Coexistent Intracranial Atherosclerotic Stenosis
Source: Brain Sci. 2023 Apr 6;13(4):625. doi: 10.3390/brainsci13040625 (PMC10137244; doi:10.3390/brainsci13040625)
Supplement: Supplementary file 1 [file brainsci-13-00625-s001.zip]

Archive with 1 entries (1 files):
- brainsci-2306759-SI.pdf
